# Supplementary material for: Establishment and Application of an Indirect ELISA for Detecting Getah Virus IgG Antibodies in Swine Based on the E2EP3 Peptide
Source: Vet Sci. 2026 May 29;13(6):530. doi: 10.3390/vetsci13060530 (PMC13308481; doi:10.3390/vetsci13060530)
Supplement: Supplementary file 1 [file vetsci-13-00530-s001.zip]

Archive with 1 entries (1 files):
- vetsci-4289214-supplementary.pdf
